# Supplementary material for: 16S rDNA Sequencing-Based Insights into the Bacterial Community Structure and Function in Co-Existing Soil and Coal Gangue
Source: Microorganisms. 2023 Aug 24;11(9):2151. doi: 10.3390/microorganisms11092151 (PMC10536285; doi:10.3390/microorganisms11092151)
Supplement: Supplementary file 1 [file microorganisms-11-02151-s001.zip]

Archive with 1 entries (1 files):
- microorganisms-2510964-supplementary.pdf
